# Supplementary material for: In Vitro Investigation of the Antiproliferative and Antimetastatic Effects of Atorvastatin: A Focus on Cervical and Head and Neck Cancers
Source: Pharmaceutics. 2025 Sep 24;17(10):1253. doi: 10.3390/pharmaceutics17101253 (PMC12567309; doi:10.3390/pharmaceutics17101253)
Supplement: Supplementary file 1 [file pharmaceutics-17-01253-s001.zip]

Archive with 1 entries (1 files):
- pharmaceutics-3867249-supplementary.pdf
